# Supplementary material for: High Propagule Pressure and Patchy Biotic Resistance Control the Local Invasion Process of the Tree Ligustrum lucidum in a Subtropical Forest of Uruguay
Source: Plants (Basel). 2025 Mar 11;14(6):873. doi: 10.3390/plants14060873 (PMC11946171; doi:10.3390/plants14060873)
Supplement: Supplementary file 1 [file plants-14-00873-s001.zip]

Archive with 1 entries (1 files):
- plants-3445564-supplementary.pdf
